# Supplementary material for: Mycosubtilin Produced by Bacillus subtilis ATCC6633 Inhibits Growth and Mycotoxin Biosynthesis of Fusarium graminearum and Fusarium verticillioides
Source: Toxins (Basel). 2021 Nov 9;13(11):791. doi: 10.3390/toxins13110791 (PMC8620035; doi:10.3390/toxins13110791)
Supplement: Supplementary file 1 [file toxins-13-00791-s001.zip]

Archive with 1 entries (1 files):
- toxins-1368530 - Supplementary -Final.pdf
